# Supplementary material for: One size fits all?: A simulation framework for face-mask fit on population-based faces
Source: PLoS One. 2021 Jun 16;16(6):e0252143. doi: 10.1371/journal.pone.0252143 (PMC8208573; doi:10.1371/journal.pone.0252143)
Supplement: S1 Dataset — Data files corresponding to the figures in this paper are provided as a Zip file. The data is archived as a Matlab.mat file and the description of the data is included in the archive file. (ZIP) [file pone.0252143.s001.zip]

Archive with 2 entries (2 files):
- Description.txt
- PaperDataPacked.mat
