# Supplementary material for: One size fits all?: A simulation framework for face-mask fit on population-based faces
Source: PLoS One. 2021 Jun 16;16(6):e0252143. doi: 10.1371/journal.pone.0252143 (PMC8208573; doi:10.1371/journal.pone.0252143)
Supplement: S1 Dataset — Data files corresponding to the figures in this paper are provided as a Zip file. The data is archived as a Matlab.mat file and the description of the data is included in the archive file. (ZIP) [file pone.0252143.s001.zip › Description.txt]

Gapprofile: the first component is the case number; 2nd the placement of the mask wrt mouth and nose (1: approach below the mouth; 5: approaching above the nose); 3rd the gap profile along the length with equal distance spacing.  
    Flagsave: It is a flag matrix to show whether the run is successful (1) or not                                                                                                                                                
    Cases: inlcudes the name of each data set and some feature points for each with realization#1-50,type#1-9,size#1-3,tuck#1-3                                                                                                   
    Case Types are =base,thin,heavy,young,aged,male,female,short,tall                                                                                                                                                             
    mask size are 8inx4.8in, 9inx5.4in and 10inx6in                                                                                                                                                                               
    tuck-in ration (L_end/L_initial) are 0.7,0.5,0.3                                                                                                                                                                              
    Part1 the pointer to the lower edge                                                                                                                                                                                         
    Part1a and 1b" are the pointer for the left and right sides of the lower edge                                                                                                                                                 
    Part2 the pointer to the side edges                                                                                                                                                                                         
    Part2a and 2b= are the pointers for the left and right sides of the side edges                                                                                                                                                 
    Part3 is the pointer to the top edge                                                                                                                                                                                          
    TF is the flag for the outliers with unacceptable and unphysical mask placement                                                                                                                                               
    rmin_avg, r_avg, sd_rmin_avg, sd_r_avg: are ensemble mean and standard division of hydraulic resistance R and R_min                                                                                                           
    HP max of opening gap                                                                                                                                                                                                         
    AreaPart opening in each Part 1 2 3     
